# Supplementary material for: Attitudes toward psychedelic therapy among medical and nursing students: A cross-sectional survey study
Source: PLoS One. 2026 Mar 31;21(3):e0344698. doi: 10.1371/journal.pone.0344698 (PMC13037965; doi:10.1371/journal.pone.0344698)
Supplement: S1 File — (XLSX) [file pone.0344698.s002.xlsx]

## Sheet: Supplementary file 1.
Supplementary file 1. Analysis of the frequency distribution of survey responses (n, (%)) by study program.
	Nursing (n = 204)						Medicine (n = 121)
Item	Strongly disagree	Disagree	Neither agree nor disagree	Agree	Strongly agree		Strongly disagree	Disagree	Neither agree nor disagree	Agree	Strongly agree		P value1
Q1	56 (27.5)	74 (36.3)	45 (22.1)	26 (12.7)	3 (1.5)		14 (11.6)	27 (22.3)	42 (34.7)	34 (28.1)	4 (3.3)		<0.001
Q2	1 (0.5)	4 (2.0)	40 (19.6)	96 (46.6)	64 (31.4)		3 (2.5)	8 (6.6)	21 (17.4)	50 (41.3)	39 (32.2)		0.108
Q3	7 (3.4)	13 (6.4)	39 (19.1)	69 (33.8)	76 (37.3)		4 (3.3)	7 (5.8)	21 (17.4)	46 (38.0)	43 (35.5)		0.962
Q4	15 (7.4)	61 (29.9)	83 (40.7)	32 (15.7)	13 (6.4)		12 (9.9)	40 (33.1)	48 (39.7)	12 (9.9)	9 (7.4)		0.582
Q5	4 (2.0)	10 (4.9)	146 (71.6)	39 (19.1)	5 (2.5)		3 (2.5)	6 (5.0)	67 (55.4)	42 (34.7)	3 (2.5)		0.032
Q6	3 (1.5)	15 (7.4)	105 (51.5)	72 (35.3)	9 (4.4)		3 (2.5)	6 (5.0)	42 (34.7)	60 (49.6)	10 (8.3)		0.021
Q7	1 (0.5)	7 (3.4)	41 (20.1)	113 (55.4)	42 (20.6)		1 (0.8)	8 (6.6)	13 (10.7)	60 (49.6)	39 (32.2)		0.034
1Chi square test.
Q1: I believe I am well-informed about psychedelics.
Q2: I believe that psychedelic use increases the risk of developing psychiatric disorders.
Q3: I believe that recreational psychedelic use should remain illegal.
Q4: The use of psychedelics is not safe, even under medical supervision.
Q5: Psychedelic use has shown promising results in the treatment of psychiatric disorders.
Q6: Psychedelic use may enhance treatment outcomes when used in conjunction with psychotherapy.
Q7: Psychedelic use warrants further investigation as a potential treatment for psychiatric disorders.
