# Supplementary material for: Attitudes toward psychedelic therapy among medical and nursing students: A cross-sectional survey study
Source: PLoS One. 2026 Mar 31;21(3):e0344698. doi: 10.1371/journal.pone.0344698 (PMC13037965; doi:10.1371/journal.pone.0344698)
Supplement: S2 File — (XLSX) [file pone.0344698.s003.xlsx]

## Sheet: Supplementary file 1.
Supplementary file 2. Frequency distribution of survey responses (n, (%)), stratified by study program and sex, with comparisons performed within each study program between sexes
	Nursing									Medicine
	Female (n = 174)				Male (n = 27)					Female (n = 84)				Male (n = 37)
Item	Strongly disagree/Disagree	Neither agree nor disagree	Agree/Strongly agree		Strongly disagree/Disagree	Neither agree nor disagree	Agree/Strongly agree	P value1		Strongly disagree/Disagree	Neither agree nor disagree	Agree/Strongly agree		Strongly disagree/Disagree	Neither agree nor disagree	Agree/Strongly agree	P value1
Q1	115 (66.1)	41 (23.6)	18 (10.3)		13 (48.1)	4 (14.8)	10 (37.0)	0.002		28 (33.3)	27 (32.1)	29 (34.5)***		13 (35.1)	15 (40.5)	9 (24.3)	0.114
Q2	4 (2.3)	31 (17.8)	139 (79.9)		1 (3.7)	7 (25.9)	19 (70.4)	0.189		8 (9.5)	13 (15.5)	63 (75.0)*		3 (8.1)	8 (21.6)	26 (70.3)	0.696
Q3	14 (8.0)	30 (17.2)	130 (74.7)		4 (14.8)	8 (29.6)	15 (55.6)	0.176		7 (8.3)	16 (19.0)	61 (72.6)		4 (10.8)	5 (13.5)	28 (75.7)	0.236
Q4	63 (36.2)	73 (42.0)	38 (21.8)		10 (37.0)	10 (37.0)	7 (25.9)	0.461		34 (40.5)	35 (41.7)	15 (17.9)		18 (48.6)	13 (35.1)	6 (16.2)	0.318
Q5	11 (6.3)	127 (73.0)	36 (20.7)		3 (11.1)	17 (63.0)	7 (25.9)	0.601		7 (8.3)	47 (56.0)	30 (35.7)*		2 (5.4)	20 (54.1)	15 (40.5)	0.524
Q6	17 (9.8)	89 (51.1)	68 (39.1)		1 (3.7)	15 (55.6)	11 (40.7)	0.718		8 (9.5)	28 (33.3)	48 (57.1)*		1 (2.7)	14 (37.8)	22 (59.5)	0.654
Q7	7 (4.0)	34 (19.5)	133 (76.4)		1 (3.7)	7 (25.9)	19 (70.4)	0.916		6 (7.1)	10 (11.9)	68 (81.0)		3 (8.1)	3 (8.1)	31 (83.8)	0.427
1Chi square test.
*P < 0.05
***P < 0.001
Q1: I believe I am well-informed about psychedelics.
Q2: I believe that psychedelic use increases the risk of developing psychiatric disorders.
Q3: I believe that recreational psychedelic use should remain illegal.
Q4: The use of psychedelics is not safe, even under medical supervision.
Q5: Psychedelic use has shown promising results in the treatment of psychiatric disorders.
Q6: Psychedelic use may enhance treatment outcomes when used in conjunction with psychotherapy.
Q7: Psychedelic use warrants further investigation as a potential treatment for psychiatric disorders.
