# Supplementary material for: Attitudes toward psychedelic therapy among medical and nursing students: A cross-sectional survey study
Source: PLoS One. 2026 Mar 31;21(3):e0344698. doi: 10.1371/journal.pone.0344698 (PMC13037965; doi:10.1371/journal.pone.0344698)
Supplement: S3 File — (XLSX) [file pone.0344698.s004.xlsx]

## Sheet: Hoja1
Supplementary file 3. Frequency distribution of survey responses (n, (%)), stratified by study program and age group (below vs. above the median age), with comparisons performed within each study program across age groups.
	Nursing									Medicine
	Age <21 years (n = 84)				Age ≥21 years (n = 120)					Age <21 years (n = 51)				Age ≥21 years (n = 70)
Item	Strongly disagree/Disagree	Neither agree nor disagree	Agree/Strongly agree		Strongly disagree/Disagree	Neither agree nor disagree	Agree/Strongly agree	P value1		Strongly disagree/Disagree	Neither agree nor disagree	Agree/Strongly agree		Strongly disagree/Disagree	Neither agree nor disagree	Agree/Strongly agree	P value1
Q1	54 (64.3)	21 (25.0)	9 (10.7)		76 (63.3)	24 (20.0)	20 (16.7)	0.407		19 (37.3)	17 (33.3)	15 (29.4)**		22 (31.4)	25 (35.7)	23 (32.9)***	0.796
Q2	1 (1.2)	14 (16.7)	69 (82.1)		4 (3.3)	26 (21.7)	90 (75.0)	0.391		3 (5.9)	6 (11.8)	42 (82.4)		8 (11.4)	15 (21.4)	47 (67.1)	0.173
Q3	8 (9.5)	15 (17.9)	61 (72.6)		12 (10.0)	24 (20.0)	84 (70.0)	0.915		4 (7.8)	5 (9.8)	42 (82.4)		7 (10.0)	16 (22.9)	47 (67.1)	0.137
Q4	26 (31.0)	38 (45.2)	20 (23.8)		50 (41.7)	45 (37.5)	25 (20.8)	0.294		20 (39.2)	23 (45.1)	8 (15.7)		32 (45.7)	25 (35.7)	13 (18.6)	0.581
Q5	4 (4.8)	65 (77.4)	15 (17.9)		10 (8.3)	81 (67.5)	29 (24.2)	0.286		5 (9.8)	28 (54.9)	18 (35.3)*		4 (5.7)	39 (55.7)	27 (38.6)	0.687
Q6	7 (8.3)	45 (53.6)	32 (38.1)		11 (9.2)	60 (50.0)	49 (40.8)	0.880		3 (5.9)	22 (43.1)	26 (51.0)		6 (8.6)	20 (28.6)	44 (62.9)**	0.245
Q7	3 (3.6)	24 (28.6)	57 (67.9)		5 (4.2)	17 (14.2)	98 (81.7)	0.041		5 (9.8)	9 (17.6)	37 (72.5)		4 (5.7)	4 (5.7)	62 (88.6)	0.064
1Chi square test.
*P < 0.05
**P < 0.01
***P < 0.001
Q1: I believe I am well-informed about psychedelics.
Q2: I believe that psychedelic use increases the risk of developing psychiatric disorders.
Q3: I believe that recreational psychedelic use should remain illegal.
Q4: The use of psychedelics is not safe, even under medical supervision.
Q5: Psychedelic use has shown promising results in the treatment of psychiatric disorders.
Q6: Psychedelic use may enhance treatment outcomes when used in conjunction with psychotherapy.
Q7: Psychedelic use warrants further investigation as a potential treatment for psychiatric disorders.
